# Supplementary material for: A long-term dataset of lake surface water temperature over the Tibetan Plateau derived from AVHRR 1981–2015
Source: Sci Data. 2019 May 2;6:48. doi: 10.1038/s41597-019-0040-7 (PMC6497724; doi:10.1038/s41597-019-0040-7)
Supplement: Supplementary file 1 — Download metadata file [file 41597_2019_40_MOESM1_ESM.zip]

Archive with 3 entries (3 files):
- a_Wan233C_assay.txt
- s_Wan233C_study.txt
- i_Investigation.txt
