# Supplementary material for: A long-term dataset of lake surface water temperature over the Tibetan Plateau derived from AVHRR 1981–2015
Source: Sci Data. 2019 May 2;6:48. doi: 10.1038/s41597-019-0040-7 (PMC6497724; doi:10.1038/s41597-019-0040-7)
Supplement: Supplementary file 1 — Download metadata file [file 41597_2019_40_MOESM1_ESM.zip › a_Wan233C_assay.txt]

Sample Name	Protocol REF	Assay Name	Raw Data File	Comment[Data Repository]	Comment[Data Record Accession]	Comment[Data Record URI]	Protocol REF	Derived Data File	Comment[Data Repository]	Comment[Data Record Accession]	Comment[Data Record URI]
GAC data for Ake Sayi Lake	Computation of LSWT	daily LSWT for Ake Sayi Lake	daily\daily_perlake_enname\Ake Sayi Lake.csv	figshare	doi:10.6084/m9.figshare.6221180.v6	https://doi.org/10.6084/m9.figshare.6221180.v6	Spatial average and temporal binning	binned\monthly\YEAR.csv;binned\8_day_average\YEAR.csv	figshare	doi:10.6084/m9.figshare.6221180.v6	https://doi.org/10.6084/m9.figshare.6221180.v6
GAC data for Aqqikkol Lake	Computation of LSWT	daily LSWT for Aqqikkol Lake	daily\daily_perlake_enname\Aqqikkol Lake.csv	figshare	doi:10.6084/m9.figshare.6221180.v6	https://doi.org/10.6084/m9.figshare.6221180.v6	Spatial average and temporal binning	binned\monthly\YEAR.csv;binned\8_day_average\YEAR.csv	figshare	doi:10.6084/m9.figshare.6221180.v6	https://doi.org/10.6084/m9.figshare.6221180.v6
GAC data for Aru Co	Computation of LSWT	daily LSWT for Aru Co	daily\daily_perlake_enname\Aru Co.csv	figshare	doi:10.6084/m9.figshare.6221180.v6	https://doi.org/10.6084/m9.figshare.6221180.v6	Spatial average and temporal binning	binned\monthly\YEAR.csv;binned\8_day_average\YEAR.csv	figshare	doi:10.6084/m9.figshare.6221180.v6	https://doi.org/10.6084/m9.figshare.6221180.v6
GAC data for Ayakkum Lake	Computation of LSWT	daily LSWT for Ayakkum Lake	daily\daily_perlake_enname\Ayakkum Lake.csv	figshare	doi:10.6084/m9.figshare.6221180.v6	https://doi.org/10.6084/m9.figshare.6221180.v6	Spatial average and temporal binning	binned\monthly\YEAR.csv;binned\8_day_average\YEAR.csv	figshare	doi:10.6084/m9.figshare.6221180.v6	https://doi.org/10.6084/m9.figshare.6221180.v6
GAC data for Bairab Co	Computation of LSWT	daily LSWT for Bairab Co	daily\daily_perlake_enname\Bairab Co.csv	figshare	doi:10.6084/m9.figshare.6221180.v6	https://doi.org/10.6084/m9.figshare.6221180.v6	Spatial average and temporal binning	binned\monthly\YEAR.csv;binned\8_day_average\YEAR.csv	figshare	doi:10.6084/m9.figshare.6221180.v6	https://doi.org/10.6084/m9.figshare.6221180.v6
GAC data for Bamco	Computation of LSWT	daily LSWT for Bamco	daily\daily_perlake_enname\Bamco.csv	figshare	doi:10.6084/m9.figshare.6221180.v6	https://doi.org/10.6084/m9.figshare.6221180.v6	Spatial average and temporal binning	binned\monthly\YEAR.csv;binned\8_day_average\YEAR.csv	figshare	doi:10.6084/m9.figshare.6221180.v6	https://doi.org/10.6084/m9.figshare.6221180.v6
GAC data for Bangdag Co	Computation of LSWT	daily LSWT for Bangdag Co	daily\daily_perlake_enname\Bangdag Co.csv	figshare	doi:10.6084/m9.figshare.6221180.v6	https://doi.org/10.6084/m9.figshare.6221180.v6	Spatial average and temporal binning	binned\monthly\YEAR.csv;binned\8_day_average\YEAR.csv	figshare	doi:10.6084/m9.figshare.6221180.v6	https://doi.org/10.6084/m9.figshare.6221180.v6
GAC data for Bangkog Co	Computation of LSWT	daily LSWT for Bangkog Co	daily\daily_perlake_enname\Bangkog Co.csv	figshare	doi:10.6084/m9.figshare.6221180.v6	https://doi.org/10.6084/m9.figshare.6221180.v6	Spatial average and temporal binning	binned\monthly\YEAR.csv;binned\8_day_average\YEAR.csv	figshare	doi:10.6084/m9.figshare.6221180.v6	https://doi.org/10.6084/m9.figshare.6221180.v6
GAC data for Bangong Co	Computation of LSWT	daily LSWT for Bangong Co	daily\daily_perlake_enname\Bangong Co.csv	figshare	doi:10.6084/m9.figshare.6221180.v6	https://doi.org/10.6084/m9.figshare.6221180.v6	Spatial average and temporal binning	binned\monthly\YEAR.csv;binned\8_day_average\YEAR.csv	figshare	doi:10.6084/m9.figshare.6221180.v6	https://doi.org/10.6084/m9.figshare.6221180.v6
GAC data for Bong Co	Computation of LSWT	daily LSWT for Bong Co	daily\daily_perlake_enname\Bong Co.csv	figshare	doi:10.6084/m9.figshare.6221180.v6	https://doi.org/10.6084/m9.figshare.6221180.v6	Spatial average and temporal binning	binned\monthly\YEAR.csv;binned\8_day_average\YEAR.csv	figshare	doi:10.6084/m9.figshare.6221180.v6	https://doi.org/10.6084/m9.figshare.6221180.v6
GAC data for Burog Co	Computation of LSWT	daily LSWT for Burog Co	daily\daily_perlake_enname\Burog Co.csv	figshare	doi:10.6084/m9.figshare.6221180.v6	https://doi.org/10.6084/m9.figshare.6221180.v6	Spatial average and temporal binning	binned\monthly\YEAR.csv;binned\8_day_average\YEAR.csv	figshare	doi:10.6084/m9.figshare.6221180.v6	https://doi.org/10.6084/m9.figshare.6221180.v6
GAC data for Caka Salt Lake	Computation of LSWT	daily LSWT for Caka Salt Lake	daily\daily_perlake_enname\Caka Salt Lake.csv	figshare	doi:10.6084/m9.figshare.6221180.v6	https://doi.org/10.6084/m9.figshare.6221180.v6	Spatial average and temporal binning	binned\monthly\YEAR.csv;binned\8_day_average\YEAR.csv	figshare	doi:10.6084/m9.figshare.6221180.v6	https://doi.org/10.6084/m9.figshare.6221180.v6
GAC data for Cam Co	Computation of LSWT	daily LSWT for Cam Co	daily\daily_perlake_enname\Cam Co.csv	figshare	doi:10.6084/m9.figshare.6221180.v6	https://doi.org/10.6084/m9.figshare.6221180.v6	Spatial average and temporal binning	binned\monthly\YEAR.csv;binned\8_day_average\YEAR.csv	figshare	doi:10.6084/m9.figshare.6221180.v6	https://doi.org/10.6084/m9.figshare.6221180.v6
GAC data for Chabyer Co	Computation of LSWT	daily LSWT for Chabyer Co	daily\daily_perlake_enname\Chabyer Co.csv	figshare	doi:10.6084/m9.figshare.6221180.v6	https://doi.org/10.6084/m9.figshare.6221180.v6	Spatial average and temporal binning	binned\monthly\YEAR.csv;binned\8_day_average\YEAR.csv	figshare	doi:10.6084/m9.figshare.6221180.v6	https://doi.org/10.6084/m9.figshare.6221180.v6
GAC data for Chem Co	Computation of LSWT	daily LSWT for Chem Co	daily\daily_perlake_enname\Chem Co.csv	figshare	doi:10.6084/m9.figshare.6221180.v6	https://doi.org/10.6084/m9.figshare.6221180.v6	Spatial average and temporal binning	binned\monthly\YEAR.csv;binned\8_day_average\YEAR.csv	figshare	doi:10.6084/m9.figshare.6221180.v6	https://doi.org/10.6084/m9.figshare.6221180.v6
GAC data for Chibzhang Co	Computation of LSWT	daily LSWT for Chibzhang Co	daily\daily_perlake_enname\Chibzhang Co.csv	figshare	doi:10.6084/m9.figshare.6221180.v6	https://doi.org/10.6084/m9.figshare.6221180.v6	Spatial average and temporal binning	binned\monthly\YEAR.csv;binned\8_day_average\YEAR.csv	figshare	doi:10.6084/m9.figshare.6221180.v6	https://doi.org/10.6084/m9.figshare.6221180.v6
GAC data for Co Ngoin1	Computation of LSWT	daily LSWT for Co Ngoin1	daily\daily_perlake_enname\Co Ngoin1.csv	figshare	doi:10.6084/m9.figshare.6221180.v6	https://doi.org/10.6084/m9.figshare.6221180.v6	Spatial average and temporal binning	binned\monthly\YEAR.csv;binned\8_day_average\YEAR.csv	figshare	doi:10.6084/m9.figshare.6221180.v6	https://doi.org/10.6084/m9.figshare.6221180.v6
GAC data for Co Nyi	Computation of LSWT	daily LSWT for Co Nyi	daily\daily_perlake_enname\Co Nyi.csv	figshare	doi:10.6084/m9.figshare.6221180.v6	https://doi.org/10.6084/m9.figshare.6221180.v6	Spatial average and temporal binning	binned\monthly\YEAR.csv;binned\8_day_average\YEAR.csv	figshare	doi:10.6084/m9.figshare.6221180.v6	https://doi.org/10.6084/m9.figshare.6221180.v6
GAC data for Cuona Lake	Computation of LSWT	daily LSWT for Cuona Lake	daily\daily_perlake_enname\Cuona Lake.csv	figshare	doi:10.6084/m9.figshare.6221180.v6	https://doi.org/10.6084/m9.figshare.6221180.v6	Spatial average and temporal binning	binned\monthly\YEAR.csv;binned\8_day_average\YEAR.csv	figshare	doi:10.6084/m9.figshare.6221180.v6	https://doi.org/10.6084/m9.figshare.6221180.v6
GAC data for Daggyai Co	Computation of LSWT	daily LSWT for Daggyai Co	daily\daily_perlake_enname\Daggyai Co.csv	figshare	doi:10.6084/m9.figshare.6221180.v6	https://doi.org/10.6084/m9.figshare.6221180.v6	Spatial average and temporal binning	binned\monthly\YEAR.csv;binned\8_day_average\YEAR.csv	figshare	doi:10.6084/m9.figshare.6221180.v6	https://doi.org/10.6084/m9.figshare.6221180.v6
GAC data for Dagze Co	Computation of LSWT	daily LSWT for Dagze Co	daily\daily_perlake_enname\Dagze Co.csv	figshare	doi:10.6084/m9.figshare.6221180.v6	https://doi.org/10.6084/m9.figshare.6221180.v6	Spatial average and temporal binning	binned\monthly\YEAR.csv;binned\8_day_average\YEAR.csv	figshare	doi:10.6084/m9.figshare.6221180.v6	https://doi.org/10.6084/m9.figshare.6221180.v6
GAC data for Dawa Co	Computation of LSWT	daily LSWT for Dawa Co	daily\daily_perlake_enname\Dawa Co.csv	figshare	doi:10.6084/m9.figshare.6221180.v6	https://doi.org/10.6084/m9.figshare.6221180.v6	Spatial average and temporal binning	binned\monthly\YEAR.csv;binned\8_day_average\YEAR.csv	figshare	doi:10.6084/m9.figshare.6221180.v6	https://doi.org/10.6084/m9.figshare.6221180.v6
GAC data for Dogai Coring	Computation of LSWT	daily LSWT for Dogai Coring	daily\daily_perlake_enname\Dogai Coring.csv	figshare	doi:10.6084/m9.figshare.6221180.v6	https://doi.org/10.6084/m9.figshare.6221180.v6	Spatial average and temporal binning	binned\monthly\YEAR.csv;binned\8_day_average\YEAR.csv	figshare	doi:10.6084/m9.figshare.6221180.v6	https://doi.org/10.6084/m9.figshare.6221180.v6
GAC data for Dogaicoring Qangco	Computation of LSWT	daily LSWT for Dogaicoring Qangco	daily\daily_perlake_enname\Dogaicoring Qangco.csv	figshare	doi:10.6084/m9.figshare.6221180.v6	https://doi.org/10.6084/m9.figshare.6221180.v6	Spatial average and temporal binning	binned\monthly\YEAR.csv;binned\8_day_average\YEAR.csv	figshare	doi:10.6084/m9.figshare.6221180.v6	https://doi.org/10.6084/m9.figshare.6221180.v6
GAC data for Dong Co	Computation of LSWT	daily LSWT for Dong Co	daily\daily_perlake_enname\Dong Co.csv	figshare	doi:10.6084/m9.figshare.6221180.v6	https://doi.org/10.6084/m9.figshare.6221180.v6	Spatial average and temporal binning	binned\monthly\YEAR.csv;binned\8_day_average\YEAR.csv	figshare	doi:10.6084/m9.figshare.6221180.v6	https://doi.org/10.6084/m9.figshare.6221180.v6
GAC data for Donggei Cuona Lake	Computation of LSWT	daily LSWT for Donggei Cuona Lake	daily\daily_perlake_enname\Donggei Cuona Lake.csv	figshare	doi:10.6084/m9.figshare.6221180.v6	https://doi.org/10.6084/m9.figshare.6221180.v6	Spatial average and temporal binning	binned\monthly\YEAR.csv;binned\8_day_average\YEAR.csv	figshare	doi:10.6084/m9.figshare.6221180.v6	https://doi.org/10.6084/m9.figshare.6221180.v6
GAC data for Dung Co	Computation of LSWT	daily LSWT for Dung Co	daily\daily_perlake_enname\Dung Co.csv	figshare	doi:10.6084/m9.figshare.6221180.v6	https://doi.org/10.6084/m9.figshare.6221180.v6	Spatial average and temporal binning	binned\monthly\YEAR.csv;binned\8_day_average\YEAR.csv	figshare	doi:10.6084/m9.figshare.6221180.v6	https://doi.org/10.6084/m9.figshare.6221180.v6
GAC data for Duoqing Co	Computation of LSWT	daily LSWT for Duoqing Co	daily\daily_perlake_enname\Duoqing Co.csv	figshare	doi:10.6084/m9.figshare.6221180.v6	https://doi.org/10.6084/m9.figshare.6221180.v6	Spatial average and temporal binning	binned\monthly\YEAR.csv;binned\8_day_average\YEAR.csv	figshare	doi:10.6084/m9.figshare.6221180.v6	https://doi.org/10.6084/m9.figshare.6221180.v6
GAC data for Gasi Kule Lake	Computation of LSWT	daily LSWT for Gasi Kule Lake	daily\daily_perlake_enname\Gasi Kule Lake.csv	figshare	doi:10.6084/m9.figshare.6221180.v6	https://doi.org/10.6084/m9.figshare.6221180.v6	Spatial average and temporal binning	binned\monthly\YEAR.csv;binned\8_day_average\YEAR.csv	figshare	doi:10.6084/m9.figshare.6221180.v6	https://doi.org/10.6084/m9.figshare.6221180.v6
GAC data for Gomang Co	Computation of LSWT	daily LSWT for Gomang Co	daily\daily_perlake_enname\Gomang Co.csv	figshare	doi:10.6084/m9.figshare.6221180.v6	https://doi.org/10.6084/m9.figshare.6221180.v6	Spatial average and temporal binning	binned\monthly\YEAR.csv;binned\8_day_average\YEAR.csv	figshare	doi:10.6084/m9.figshare.6221180.v6	https://doi.org/10.6084/m9.figshare.6221180.v6
GAC data for Goren Co	Computation of LSWT	daily LSWT for Goren Co	daily\daily_perlake_enname\Goren Co.csv	figshare	doi:10.6084/m9.figshare.6221180.v6	https://doi.org/10.6084/m9.figshare.6221180.v6	Spatial average and temporal binning	binned\monthly\YEAR.csv;binned\8_day_average\YEAR.csv	figshare	doi:10.6084/m9.figshare.6221180.v6	https://doi.org/10.6084/m9.figshare.6221180.v6
GAC data for Gozha Co	Computation of LSWT	daily LSWT for Gozha Co	daily\daily_perlake_enname\Gozha Co.csv	figshare	doi:10.6084/m9.figshare.6221180.v6	https://doi.org/10.6084/m9.figshare.6221180.v6	Spatial average and temporal binning	binned\monthly\YEAR.csv;binned\8_day_average\YEAR.csv	figshare	doi:10.6084/m9.figshare.6221180.v6	https://doi.org/10.6084/m9.figshare.6221180.v6
GAC data for Gyaring Lake	Computation of LSWT	daily LSWT for Gyaring Lake	daily\daily_perlake_enname\Gyaring Lake.csv	figshare	doi:10.6084/m9.figshare.6221180.v6	https://doi.org/10.6084/m9.figshare.6221180.v6	Spatial average and temporal binning	binned\monthly\YEAR.csv;binned\8_day_average\YEAR.csv	figshare	doi:10.6084/m9.figshare.6221180.v6	https://doi.org/10.6084/m9.figshare.6221180.v6
GAC data for Gyesar Co	Computation of LSWT	daily LSWT for Gyesar Co	daily\daily_perlake_enname\Gyesar Co.csv	figshare	doi:10.6084/m9.figshare.6221180.v6	https://doi.org/10.6084/m9.figshare.6221180.v6	Spatial average and temporal binning	binned\monthly\YEAR.csv;binned\8_day_average\YEAR.csv	figshare	doi:10.6084/m9.figshare.6221180.v6	https://doi.org/10.6084/m9.figshare.6221180.v6
GAC data for Har Lake	Computation of LSWT	daily LSWT for Har Lake	daily\daily_perlake_enname\Har Lake.csv	figshare	doi:10.6084/m9.figshare.6221180.v6	https://doi.org/10.6084/m9.figshare.6221180.v6	Spatial average and temporal binning	binned\monthly\YEAR.csv;binned\8_day_average\YEAR.csv	figshare	doi:10.6084/m9.figshare.6221180.v6	https://doi.org/10.6084/m9.figshare.6221180.v6
GAC data for Heishi North Lake	Computation of LSWT	daily LSWT for Heishi North Lake	daily\daily_perlake_enname\Heishi North Lake.csv	figshare	doi:10.6084/m9.figshare.6221180.v6	https://doi.org/10.6084/m9.figshare.6221180.v6	Spatial average and temporal binning	binned\monthly\YEAR.csv;binned\8_day_average\YEAR.csv	figshare	doi:10.6084/m9.figshare.6221180.v6	https://doi.org/10.6084/m9.figshare.6221180.v6
GAC data for Hoh Xil Lake	Computation of LSWT	daily LSWT for Hoh Xil Lake	daily\daily_perlake_enname\Hoh Xil Lake.csv	figshare	doi:10.6084/m9.figshare.6221180.v6	https://doi.org/10.6084/m9.figshare.6221180.v6	Spatial average and temporal binning	binned\monthly\YEAR.csv;binned\8_day_average\YEAR.csv	figshare	doi:10.6084/m9.figshare.6221180.v6	https://doi.org/10.6084/m9.figshare.6221180.v6
GAC data for Huolunuo er	Computation of LSWT	daily LSWT for Huolunuo er	daily\daily_perlake_enname\Huolunuo er.csv	figshare	doi:10.6084/m9.figshare.6221180.v6	https://doi.org/10.6084/m9.figshare.6221180.v6	Spatial average and temporal binning	binned\monthly\YEAR.csv;binned\8_day_average\YEAR.csv	figshare	doi:10.6084/m9.figshare.6221180.v6	https://doi.org/10.6084/m9.figshare.6221180.v6
GAC data for Jieze Caka	Computation of LSWT	daily LSWT for Jieze Caka	daily\daily_perlake_enname\Jieze Caka.csv	figshare	doi:10.6084/m9.figshare.6221180.v6	https://doi.org/10.6084/m9.figshare.6221180.v6	Spatial average and temporal binning	binned\monthly\YEAR.csv;binned\8_day_average\YEAR.csv	figshare	doi:10.6084/m9.figshare.6221180.v6	https://doi.org/10.6084/m9.figshare.6221180.v6
GAC data for Jingyu Lake	Computation of LSWT	daily LSWT for Jingyu Lake	daily\daily_perlake_enname\Jingyu Lake.csv	figshare	doi:10.6084/m9.figshare.6221180.v6	https://doi.org/10.6084/m9.figshare.6221180.v6	Spatial average and temporal binning	binned\monthly\YEAR.csv;binned\8_day_average\YEAR.csv	figshare	doi:10.6084/m9.figshare.6221180.v6	https://doi.org/10.6084/m9.figshare.6221180.v6
GAC data for Karacul Lake	Computation of LSWT	daily LSWT for Karacul Lake	daily\daily_perlake_enname\Karacul Lake.csv	figshare	doi:10.6084/m9.figshare.6221180.v6	https://doi.org/10.6084/m9.figshare.6221180.v6	Spatial average and temporal binning	binned\monthly\YEAR.csv;binned\8_day_average\YEAR.csv	figshare	doi:10.6084/m9.figshare.6221180.v6	https://doi.org/10.6084/m9.figshare.6221180.v6
GAC data for Kusai Lake	Computation of LSWT	daily LSWT for Kusai Lake	daily\daily_perlake_enname\Kusai Lake.csv	figshare	doi:10.6084/m9.figshare.6221180.v6	https://doi.org/10.6084/m9.figshare.6221180.v6	Spatial average and temporal binning	binned\monthly\YEAR.csv;binned\8_day_average\YEAR.csv	figshare	doi:10.6084/m9.figshare.6221180.v6	https://doi.org/10.6084/m9.figshare.6221180.v6
GAC data for Kyebxang Co	Computation of LSWT	daily LSWT for Kyebxang Co	daily\daily_perlake_enname\Kyebxang Co.csv	figshare	doi:10.6084/m9.figshare.6221180.v6	https://doi.org/10.6084/m9.figshare.6221180.v6	Spatial average and temporal binning	binned\monthly\YEAR.csv;binned\8_day_average\YEAR.csv	figshare	doi:10.6084/m9.figshare.6221180.v6	https://doi.org/10.6084/m9.figshare.6221180.v6
GAC data for Lagkor Co	Computation of LSWT	daily LSWT for Lagkor Co	daily\daily_perlake_enname\Lagkor Co.csv	figshare	doi:10.6084/m9.figshare.6221180.v6	https://doi.org/10.6084/m9.figshare.6221180.v6	Spatial average and temporal binning	binned\monthly\YEAR.csv;binned\8_day_average\YEAR.csv	figshare	doi:10.6084/m9.figshare.6221180.v6	https://doi.org/10.6084/m9.figshare.6221180.v6
GAC data for Langa Co	Computation of LSWT	daily LSWT for Langa Co	daily\daily_perlake_enname\Langa Co.csv	figshare	doi:10.6084/m9.figshare.6221180.v6	https://doi.org/10.6084/m9.figshare.6221180.v6	Spatial average and temporal binning	binned\monthly\YEAR.csv;binned\8_day_average\YEAR.csv	figshare	doi:10.6084/m9.figshare.6221180.v6	https://doi.org/10.6084/m9.figshare.6221180.v6
GAC data for Lexiewudan Co	Computation of LSWT	daily LSWT for Lexiewudan Co	daily\daily_perlake_enname\Lexiewudan Co.csv	figshare	doi:10.6084/m9.figshare.6221180.v6	https://doi.org/10.6084/m9.figshare.6221180.v6	Spatial average and temporal binning	binned\monthly\YEAR.csv;binned\8_day_average\YEAR.csv	figshare	doi:10.6084/m9.figshare.6221180.v6	https://doi.org/10.6084/m9.figshare.6221180.v6
GAC data for Lingguo Co	Computation of LSWT	daily LSWT for Lingguo Co	daily\daily_perlake_enname\Lingguo Co.csv	figshare	doi:10.6084/m9.figshare.6221180.v6	https://doi.org/10.6084/m9.figshare.6221180.v6	Spatial average and temporal binning	binned\monthly\YEAR.csv;binned\8_day_average\YEAR.csv	figshare	doi:10.6084/m9.figshare.6221180.v6	https://doi.org/10.6084/m9.figshare.6221180.v6
GAC data for Lumajiangdong Co	Computation of LSWT	daily LSWT for Lumajiangdong Co	daily\daily_perlake_enname\Lumajiangdong Co.csv	figshare	doi:10.6084/m9.figshare.6221180.v6	https://doi.org/10.6084/m9.figshare.6221180.v6	Spatial average and temporal binning	binned\monthly\YEAR.csv;binned\8_day_average\YEAR.csv	figshare	doi:10.6084/m9.figshare.6221180.v6	https://doi.org/10.6084/m9.figshare.6221180.v6
GAC data for Lungmu Co	Computation of LSWT	daily LSWT for Lungmu Co	daily\daily_perlake_enname\Lungmu Co.csv	figshare	doi:10.6084/m9.figshare.6221180.v6	https://doi.org/10.6084/m9.figshare.6221180.v6	Spatial average and temporal binning	binned\monthly\YEAR.csv;binned\8_day_average\YEAR.csv	figshare	doi:10.6084/m9.figshare.6221180.v6	https://doi.org/10.6084/m9.figshare.6221180.v6
GAC data for Ma erxia Co	Computation of LSWT	daily LSWT for Ma erxia Co	daily\daily_perlake_enname\Ma erxia Co.csv	figshare	doi:10.6084/m9.figshare.6221180.v6	https://doi.org/10.6084/m9.figshare.6221180.v6	Spatial average and temporal binning	binned\monthly\YEAR.csv;binned\8_day_average\YEAR.csv	figshare	doi:10.6084/m9.figshare.6221180.v6	https://doi.org/10.6084/m9.figshare.6221180.v6
GAC data for Mapam Yumco	Computation of LSWT	daily LSWT for Mapam Yumco	daily\daily_perlake_enname\Mapam Yumco.csv	figshare	doi:10.6084/m9.figshare.6221180.v6	https://doi.org/10.6084/m9.figshare.6221180.v6	Spatial average and temporal binning	binned\monthly\YEAR.csv;binned\8_day_average\YEAR.csv	figshare	doi:10.6084/m9.figshare.6221180.v6	https://doi.org/10.6084/m9.figshare.6221180.v6
GAC data for Margai Caka	Computation of LSWT	daily LSWT for Margai Caka	daily\daily_perlake_enname\Margai Caka.csv	figshare	doi:10.6084/m9.figshare.6221180.v6	https://doi.org/10.6084/m9.figshare.6221180.v6	Spatial average and temporal binning	binned\monthly\YEAR.csv;binned\8_day_average\YEAR.csv	figshare	doi:10.6084/m9.figshare.6221180.v6	https://doi.org/10.6084/m9.figshare.6221180.v6
GAC data for Margog Caka	Computation of LSWT	daily LSWT for Margog Caka	daily\daily_perlake_enname\Margog Caka.csv	figshare	doi:10.6084/m9.figshare.6221180.v6	https://doi.org/10.6084/m9.figshare.6221180.v6	Spatial average and temporal binning	binned\monthly\YEAR.csv;binned\8_day_average\YEAR.csv	figshare	doi:10.6084/m9.figshare.6221180.v6	https://doi.org/10.6084/m9.figshare.6221180.v6
GAC data for Memar Co	Computation of LSWT	daily LSWT for Memar Co	daily\daily_perlake_enname\Memar Co.csv	figshare	doi:10.6084/m9.figshare.6221180.v6	https://doi.org/10.6084/m9.figshare.6221180.v6	Spatial average and temporal binning	binned\monthly\YEAR.csv;binned\8_day_average\YEAR.csv	figshare	doi:10.6084/m9.figshare.6221180.v6	https://doi.org/10.6084/m9.figshare.6221180.v6
GAC data for Mucuobingni Lake	Computation of LSWT	daily LSWT for Mucuobingni Lake	daily\daily_perlake_enname\Mucuobingni Lake.csv	figshare	doi:10.6084/m9.figshare.6221180.v6	https://doi.org/10.6084/m9.figshare.6221180.v6	Spatial average and temporal binning	binned\monthly\YEAR.csv;binned\8_day_average\YEAR.csv	figshare	doi:10.6084/m9.figshare.6221180.v6	https://doi.org/10.6084/m9.figshare.6221180.v6
GAC data for Nam Co	Computation of LSWT	daily LSWT for Nam Co	daily\daily_perlake_enname\Nam Co.csv	figshare	doi:10.6084/m9.figshare.6221180.v6	https://doi.org/10.6084/m9.figshare.6221180.v6	Spatial average and temporal binning	binned\monthly\YEAR.csv;binned\8_day_average\YEAR.csv	figshare	doi:10.6084/m9.figshare.6221180.v6	https://doi.org/10.6084/m9.figshare.6221180.v6
GAC data for Neri Punco	Computation of LSWT	daily LSWT for Neri Punco	daily\daily_perlake_enname\Neri Punco.csv	figshare	doi:10.6084/m9.figshare.6221180.v6	https://doi.org/10.6084/m9.figshare.6221180.v6	Spatial average and temporal binning	binned\monthly\YEAR.csv;binned\8_day_average\YEAR.csv	figshare	doi:10.6084/m9.figshare.6221180.v6	https://doi.org/10.6084/m9.figshare.6221180.v6
GAC data for Ngangla Ringco	Computation of LSWT	daily LSWT for Ngangla Ringco	daily\daily_perlake_enname\Ngangla Ringco.csv	figshare	doi:10.6084/m9.figshare.6221180.v6	https://doi.org/10.6084/m9.figshare.6221180.v6	Spatial average and temporal binning	binned\monthly\YEAR.csv;binned\8_day_average\YEAR.csv	figshare	doi:10.6084/m9.figshare.6221180.v6	https://doi.org/10.6084/m9.figshare.6221180.v6
GAC data for Ngangze Co	Computation of LSWT	daily LSWT for Ngangze Co	daily\daily_perlake_enname\Ngangze Co.csv	figshare	doi:10.6084/m9.figshare.6221180.v6	https://doi.org/10.6084/m9.figshare.6221180.v6	Spatial average and temporal binning	binned\monthly\YEAR.csv;binned\8_day_average\YEAR.csv	figshare	doi:10.6084/m9.figshare.6221180.v6	https://doi.org/10.6084/m9.figshare.6221180.v6
GAC data for Ngoring Lake	Computation of LSWT	daily LSWT for Ngoring Lake	daily\daily_perlake_enname\Ngoring Lake.csv	figshare	doi:10.6084/m9.figshare.6221180.v6	https://doi.org/10.6084/m9.figshare.6221180.v6	Spatial average and temporal binning	binned\monthly\YEAR.csv;binned\8_day_average\YEAR.csv	figshare	doi:10.6084/m9.figshare.6221180.v6	https://doi.org/10.6084/m9.figshare.6221180.v6
GAC data for Orba Co	Computation of LSWT	daily LSWT for Orba Co	daily\daily_perlake_enname\Orba Co.csv	figshare	doi:10.6084/m9.figshare.6221180.v6	https://doi.org/10.6084/m9.figshare.6221180.v6	Spatial average and temporal binning	binned\monthly\YEAR.csv;binned\8_day_average\YEAR.csv	figshare	doi:10.6084/m9.figshare.6221180.v6	https://doi.org/10.6084/m9.figshare.6221180.v6
GAC data for Paiku Co	Computation of LSWT	daily LSWT for Paiku Co	daily\daily_perlake_enname\Paiku Co.csv	figshare	doi:10.6084/m9.figshare.6221180.v6	https://doi.org/10.6084/m9.figshare.6221180.v6	Spatial average and temporal binning	binned\monthly\YEAR.csv;binned\8_day_average\YEAR.csv	figshare	doi:10.6084/m9.figshare.6221180.v6	https://doi.org/10.6084/m9.figshare.6221180.v6
GAC data for Palung Co	Computation of LSWT	daily LSWT for Palung Co	daily\daily_perlake_enname\Palung Co.csv	figshare	doi:10.6084/m9.figshare.6221180.v6	https://doi.org/10.6084/m9.figshare.6221180.v6	Spatial average and temporal binning	binned\monthly\YEAR.csv;binned\8_day_average\YEAR.csv	figshare	doi:10.6084/m9.figshare.6221180.v6	https://doi.org/10.6084/m9.figshare.6221180.v6
GAC data for Puma Yumco	Computation of LSWT	daily LSWT for Puma Yumco	daily\daily_perlake_enname\Puma Yumco.csv	figshare	doi:10.6084/m9.figshare.6221180.v6	https://doi.org/10.6084/m9.figshare.6221180.v6	Spatial average and temporal binning	binned\monthly\YEAR.csv;binned\8_day_average\YEAR.csv	figshare	doi:10.6084/m9.figshare.6221180.v6	https://doi.org/10.6084/m9.figshare.6221180.v6
GAC data for Pung Co	Computation of LSWT	daily LSWT for Pung Co	daily\daily_perlake_enname\Pung Co.csv	figshare	doi:10.6084/m9.figshare.6221180.v6	https://doi.org/10.6084/m9.figshare.6221180.v6	Spatial average and temporal binning	binned\monthly\YEAR.csv;binned\8_day_average\YEAR.csv	figshare	doi:10.6084/m9.figshare.6221180.v6	https://doi.org/10.6084/m9.figshare.6221180.v6
GAC data for Qiagui Co	Computation of LSWT	daily LSWT for Qiagui Co	daily\daily_perlake_enname\Qiagui Co.csv	figshare	doi:10.6084/m9.figshare.6221180.v6	https://doi.org/10.6084/m9.figshare.6221180.v6	Spatial average and temporal binning	binned\monthly\YEAR.csv;binned\8_day_average\YEAR.csv	figshare	doi:10.6084/m9.figshare.6221180.v6	https://doi.org/10.6084/m9.figshare.6221180.v6
GAC data for Qinghai Lake	Computation of LSWT	daily LSWT for Qinghai Lake	daily\daily_perlake_enname\Qinghai Lake.csv	figshare	doi:10.6084/m9.figshare.6221180.v6	https://doi.org/10.6084/m9.figshare.6221180.v6	Spatial average and temporal binning	binned\monthly\YEAR.csv;binned\8_day_average\YEAR.csv	figshare	doi:10.6084/m9.figshare.6221180.v6	https://doi.org/10.6084/m9.figshare.6221180.v6
GAC data for Quemo Co	Computation of LSWT	daily LSWT for Quemo Co	daily\daily_perlake_enname\Quemo Co.csv	figshare	doi:10.6084/m9.figshare.6221180.v6	https://doi.org/10.6084/m9.figshare.6221180.v6	Spatial average and temporal binning	binned\monthly\YEAR.csv;binned\8_day_average\YEAR.csv	figshare	doi:10.6084/m9.figshare.6221180.v6	https://doi.org/10.6084/m9.figshare.6221180.v6
GAC data for Ringco Kongma	Computation of LSWT	daily LSWT for Ringco Kongma	daily\daily_perlake_enname\Ringco Kongma.csv	figshare	doi:10.6084/m9.figshare.6221180.v6	https://doi.org/10.6084/m9.figshare.6221180.v6	Spatial average and temporal binning	binned\monthly\YEAR.csv;binned\8_day_average\YEAR.csv	figshare	doi:10.6084/m9.figshare.6221180.v6	https://doi.org/10.6084/m9.figshare.6221180.v6
GAC data for Rinqin Xubco	Computation of LSWT	daily LSWT for Rinqin Xubco	daily\daily_perlake_enname\Rinqin Xubco.csv	figshare	doi:10.6084/m9.figshare.6221180.v6	https://doi.org/10.6084/m9.figshare.6221180.v6	Spatial average and temporal binning	binned\monthly\YEAR.csv;binned\8_day_average\YEAR.csv	figshare	doi:10.6084/m9.figshare.6221180.v6	https://doi.org/10.6084/m9.figshare.6221180.v6
GAC data for Rola Co	Computation of LSWT	daily LSWT for Rola Co	daily\daily_perlake_enname\Rola Co.csv	figshare	doi:10.6084/m9.figshare.6221180.v6	https://doi.org/10.6084/m9.figshare.6221180.v6	Spatial average and temporal binning	binned\monthly\YEAR.csv;binned\8_day_average\YEAR.csv	figshare	doi:10.6084/m9.figshare.6221180.v6	https://doi.org/10.6084/m9.figshare.6221180.v6
GAC data for Salt Water Lake	Computation of LSWT	daily LSWT for Salt Water Lake	daily\daily_perlake_enname\Salt Water Lake.csv	figshare	doi:10.6084/m9.figshare.6221180.v6	https://doi.org/10.6084/m9.figshare.6221180.v6	Spatial average and temporal binning	binned\monthly\YEAR.csv;binned\8_day_average\YEAR.csv	figshare	doi:10.6084/m9.figshare.6221180.v6	https://doi.org/10.6084/m9.figshare.6221180.v6
GAC data for Selin Co	Computation of LSWT	daily LSWT for Selin Co	daily\daily_perlake_enname\Selin Co.csv	figshare	doi:10.6084/m9.figshare.6221180.v6	https://doi.org/10.6084/m9.figshare.6221180.v6	Spatial average and temporal binning	binned\monthly\YEAR.csv;binned\8_day_average\YEAR.csv	figshare	doi:10.6084/m9.figshare.6221180.v6	https://doi.org/10.6084/m9.figshare.6221180.v6
GAC data for Sengli Co	Computation of LSWT	daily LSWT for Sengli Co	daily\daily_perlake_enname\Sengli Co.csv	figshare	doi:10.6084/m9.figshare.6221180.v6	https://doi.org/10.6084/m9.figshare.6221180.v6	Spatial average and temporal binning	binned\monthly\YEAR.csv;binned\8_day_average\YEAR.csv	figshare	doi:10.6084/m9.figshare.6221180.v6	https://doi.org/10.6084/m9.figshare.6221180.v6
GAC data for Sugan Lake	Computation of LSWT	daily LSWT for Sugan Lake	daily\daily_perlake_enname\Sugan Lake.csv	figshare	doi:10.6084/m9.figshare.6221180.v6	https://doi.org/10.6084/m9.figshare.6221180.v6	Spatial average and temporal binning	binned\monthly\YEAR.csv;binned\8_day_average\YEAR.csv	figshare	doi:10.6084/m9.figshare.6221180.v6	https://doi.org/10.6084/m9.figshare.6221180.v6
GAC data for Taiyang Lake	Computation of LSWT	daily LSWT for Taiyang Lake	daily\daily_perlake_enname\Taiyang Lake.csv	figshare	doi:10.6084/m9.figshare.6221180.v6	https://doi.org/10.6084/m9.figshare.6221180.v6	Spatial average and temporal binning	binned\monthly\YEAR.csv;binned\8_day_average\YEAR.csv	figshare	doi:10.6084/m9.figshare.6221180.v6	https://doi.org/10.6084/m9.figshare.6221180.v6
GAC data for Tangra Yumco	Computation of LSWT	daily LSWT for Tangra Yumco	daily\daily_perlake_enname\Tangra Yumco.csv	figshare	doi:10.6084/m9.figshare.6221180.v6	https://doi.org/10.6084/m9.figshare.6221180.v6	Spatial average and temporal binning	binned\monthly\YEAR.csv;binned\8_day_average\YEAR.csv	figshare	doi:10.6084/m9.figshare.6221180.v6	https://doi.org/10.6084/m9.figshare.6221180.v6
GAC data for Taro Co	Computation of LSWT	daily LSWT for Taro Co	daily\daily_perlake_enname\Taro Co.csv	figshare	doi:10.6084/m9.figshare.6221180.v6	https://doi.org/10.6084/m9.figshare.6221180.v6	Spatial average and temporal binning	binned\monthly\YEAR.csv;binned\8_day_average\YEAR.csv	figshare	doi:10.6084/m9.figshare.6221180.v6	https://doi.org/10.6084/m9.figshare.6221180.v6
GAC data for Tu Co	Computation of LSWT	daily LSWT for Tu Co	daily\daily_perlake_enname\Tu Co.csv	figshare	doi:10.6084/m9.figshare.6221180.v6	https://doi.org/10.6084/m9.figshare.6221180.v6	Spatial average and temporal binning	binned\monthly\YEAR.csv;binned\8_day_average\YEAR.csv	figshare	doi:10.6084/m9.figshare.6221180.v6	https://doi.org/10.6084/m9.figshare.6221180.v6
GAC data for Tuosu Lake	Computation of LSWT	daily LSWT for Tuosu Lake	daily\daily_perlake_enname\Tuosu Lake.csv	figshare	doi:10.6084/m9.figshare.6221180.v6	https://doi.org/10.6084/m9.figshare.6221180.v6	Spatial average and temporal binning	binned\monthly\YEAR.csv;binned\8_day_average\YEAR.csv	figshare	doi:10.6084/m9.figshare.6221180.v6	https://doi.org/10.6084/m9.figshare.6221180.v6
GAC data for Urru Co	Computation of LSWT	daily LSWT for Urru Co	daily\daily_perlake_enname\Urru Co.csv	figshare	doi:10.6084/m9.figshare.6221180.v6	https://doi.org/10.6084/m9.figshare.6221180.v6	Spatial average and temporal binning	binned\monthly\YEAR.csv;binned\8_day_average\YEAR.csv	figshare	doi:10.6084/m9.figshare.6221180.v6	https://doi.org/10.6084/m9.figshare.6221180.v6
GAC data for Wanquan Lake	Computation of LSWT	daily LSWT for Wanquan Lake	daily\daily_perlake_enname\Wanquan Lake.csv	figshare	doi:10.6084/m9.figshare.6221180.v6	https://doi.org/10.6084/m9.figshare.6221180.v6	Spatial average and temporal binning	binned\monthly\YEAR.csv;binned\8_day_average\YEAR.csv	figshare	doi:10.6084/m9.figshare.6221180.v6	https://doi.org/10.6084/m9.figshare.6221180.v6
GAC data for Wulanwula Lake	Computation of LSWT	daily LSWT for Wulanwula Lake	daily\daily_perlake_enname\Wulanwula Lake.csv	figshare	doi:10.6084/m9.figshare.6221180.v6	https://doi.org/10.6084/m9.figshare.6221180.v6	Spatial average and temporal binning	binned\monthly\YEAR.csv;binned\8_day_average\YEAR.csv	figshare	doi:10.6084/m9.figshare.6221180.v6	https://doi.org/10.6084/m9.figshare.6221180.v6
GAC data for Xiangyang Lake	Computation of LSWT	daily LSWT for Xiangyang Lake	daily\daily_perlake_enname\Xiangyang Lake.csv	figshare	doi:10.6084/m9.figshare.6221180.v6	https://doi.org/10.6084/m9.figshare.6221180.v6	Spatial average and temporal binning	binned\monthly\YEAR.csv;binned\8_day_average\YEAR.csv	figshare	doi:10.6084/m9.figshare.6221180.v6	https://doi.org/10.6084/m9.figshare.6221180.v6
GAC data for Xiaochaidan Lake	Computation of LSWT	daily LSWT for Xiaochaidan Lake	daily\daily_perlake_enname\Xiaochaidan Lake.csv	figshare	doi:10.6084/m9.figshare.6221180.v6	https://doi.org/10.6084/m9.figshare.6221180.v6	Spatial average and temporal binning	binned\monthly\YEAR.csv;binned\8_day_average\YEAR.csv	figshare	doi:10.6084/m9.figshare.6221180.v6	https://doi.org/10.6084/m9.figshare.6221180.v6
GAC data for Xijir Ulan Lake	Computation of LSWT	daily LSWT for Xijir Ulan Lake	daily\daily_perlake_enname\Xijir Ulan Lake.csv	figshare	doi:10.6084/m9.figshare.6221180.v6	https://doi.org/10.6084/m9.figshare.6221180.v6	Spatial average and temporal binning	binned\monthly\YEAR.csv;binned\8_day_average\YEAR.csv	figshare	doi:10.6084/m9.figshare.6221180.v6	https://doi.org/10.6084/m9.figshare.6221180.v6
GAC data for Xuru Co	Computation of LSWT	daily LSWT for Xuru Co	daily\daily_perlake_enname\Xuru Co.csv	figshare	doi:10.6084/m9.figshare.6221180.v6	https://doi.org/10.6084/m9.figshare.6221180.v6	Spatial average and temporal binning	binned\monthly\YEAR.csv;binned\8_day_average\YEAR.csv	figshare	doi:10.6084/m9.figshare.6221180.v6	https://doi.org/10.6084/m9.figshare.6221180.v6
GAC data for Yaggain Co1	Computation of LSWT	daily LSWT for Yaggain Co1	daily\daily_perlake_enname\Yaggain Co1.csv	figshare	doi:10.6084/m9.figshare.6221180.v6	https://doi.org/10.6084/m9.figshare.6221180.v6	Spatial average and temporal binning	binned\monthly\YEAR.csv;binned\8_day_average\YEAR.csv	figshare	doi:10.6084/m9.figshare.6221180.v6	https://doi.org/10.6084/m9.figshare.6221180.v6
GAC data for Yamzho Yumco	Computation of LSWT	daily LSWT for Yamzho Yumco	daily\daily_perlake_enname\Yamzho Yumco.csv	figshare	doi:10.6084/m9.figshare.6221180.v6	https://doi.org/10.6084/m9.figshare.6221180.v6	Spatial average and temporal binning	binned\monthly\YEAR.csv;binned\8_day_average\YEAR.csv	figshare	doi:10.6084/m9.figshare.6221180.v6	https://doi.org/10.6084/m9.figshare.6221180.v6
GAC data for Yanghu Lake	Computation of LSWT	daily LSWT for Yanghu Lake	daily\daily_perlake_enname\Yanghu Lake.csv	figshare	doi:10.6084/m9.figshare.6221180.v6	https://doi.org/10.6084/m9.figshare.6221180.v6	Spatial average and temporal binning	binned\monthly\YEAR.csv;binned\8_day_average\YEAR.csv	figshare	doi:10.6084/m9.figshare.6221180.v6	https://doi.org/10.6084/m9.figshare.6221180.v6
GAC data for Yelusu Lake	Computation of LSWT	daily LSWT for Yelusu Lake	daily\daily_perlake_enname\Yelusu Lake.csv	figshare	doi:10.6084/m9.figshare.6221180.v6	https://doi.org/10.6084/m9.figshare.6221180.v6	Spatial average and temporal binning	binned\monthly\YEAR.csv;binned\8_day_average\YEAR.csv	figshare	doi:10.6084/m9.figshare.6221180.v6	https://doi.org/10.6084/m9.figshare.6221180.v6
GAC data for Yibug Caka	Computation of LSWT	daily LSWT for Yibug Caka	daily\daily_perlake_enname\Yibug Caka.csv	figshare	doi:10.6084/m9.figshare.6221180.v6	https://doi.org/10.6084/m9.figshare.6221180.v6	Spatial average and temporal binning	binned\monthly\YEAR.csv;binned\8_day_average\YEAR.csv	figshare	doi:10.6084/m9.figshare.6221180.v6	https://doi.org/10.6084/m9.figshare.6221180.v6
GAC data for Yinma Lake	Computation of LSWT	daily LSWT for Yinma Lake	daily\daily_perlake_enname\Yinma Lake.csv	figshare	doi:10.6084/m9.figshare.6221180.v6	https://doi.org/10.6084/m9.figshare.6221180.v6	Spatial average and temporal binning	binned\monthly\YEAR.csv;binned\8_day_average\YEAR.csv	figshare	doi:10.6084/m9.figshare.6221180.v6	https://doi.org/10.6084/m9.figshare.6221180.v6
GAC data for Yuye Lake	Computation of LSWT	daily LSWT for Yuye Lake	daily\daily_perlake_enname\Yuye Lake.csv	figshare	doi:10.6084/m9.figshare.6221180.v6	https://doi.org/10.6084/m9.figshare.6221180.v6	Spatial average and temporal binning	binned\monthly\YEAR.csv;binned\8_day_average\YEAR.csv	figshare	doi:10.6084/m9.figshare.6221180.v6	https://doi.org/10.6084/m9.figshare.6221180.v6
GAC data for Zhaoyang Lake	Computation of LSWT	daily LSWT for Zhaoyang Lake	daily\daily_perlake_enname\Zhaoyang Lake.csv	figshare	doi:10.6084/m9.figshare.6221180.v6	https://doi.org/10.6084/m9.figshare.6221180.v6	Spatial average and temporal binning	binned\monthly\YEAR.csv;binned\8_day_average\YEAR.csv	figshare	doi:10.6084/m9.figshare.6221180.v6	https://doi.org/10.6084/m9.figshare.6221180.v6
GAC data for Zhari Namco	Computation of LSWT	daily LSWT for Zhari Namco	daily\daily_perlake_enname\Zhari Namco.csv	figshare	doi:10.6084/m9.figshare.6221180.v6	https://doi.org/10.6084/m9.figshare.6221180.v6	Spatial average and temporal binning	binned\monthly\YEAR.csv;binned\8_day_average\YEAR.csv	figshare	doi:10.6084/m9.figshare.6221180.v6	https://doi.org/10.6084/m9.figshare.6221180.v6
GAC data for Zige Tangco	Computation of LSWT	daily LSWT for Zige Tangco	daily\daily_perlake_enname\Zige Tangco.csv	figshare	doi:10.6084/m9.figshare.6221180.v6	https://doi.org/10.6084/m9.figshare.6221180.v6	Spatial average and temporal binning	binned\monthly\YEAR.csv;binned\8_day_average\YEAR.csv	figshare	doi:10.6084/m9.figshare.6221180.v6	https://doi.org/10.6084/m9.figshare.6221180.v6
