# Supplementary material for: A long-term dataset of lake surface water temperature over the Tibetan Plateau derived from AVHRR 1981–2015
Source: Sci Data. 2019 May 2;6:48. doi: 10.1038/s41597-019-0040-7 (PMC6497724; doi:10.1038/s41597-019-0040-7)
Supplement: Supplementary file 1 — Download metadata file [file 41597_2019_40_MOESM1_ESM.zip › s_Wan233C_study.txt]

Source Name	Comment[source location]	Characteristics[geographical location]	Term Source REF	Term Accession Number	Characteristics[environment type]	Term Source REF	Term Accession Number	Protocol REF	Sample Name	Factor Value[location of lake geometric centre]	Factor Value[perimeter]	Factor Value[lake]	Factor Value[year]	Factor Value[sampling frequency]
National Oceanic and Atmospheric Administrations comprehensive large array-data stewardship system Global Area Coverage level 1b data	www.class.ngdc.noaa.gov	Tibetan Plateau	GAZ	GAZ:00011732	lake	ENVO	ENVO:00000020	Georeferencing and lake identification	GAC data for Ake Sayi Lake	latitude;longitude		Ake Sayi Lake
National Oceanic and Atmospheric Administrations comprehensive large array-data stewardship system Global Area Coverage level 1b data	www.class.ngdc.noaa.gov	Tibetan Plateau	GAZ	GAZ:00011733	lake	ENVO	ENVO:00000021	Georeferencing and lake identification	GAC data for Aqqikkol Lake	latitude;longitude		Aqqikkol Lake
National Oceanic and Atmospheric Administrations comprehensive large array-data stewardship system Global Area Coverage level 1b data	www.class.ngdc.noaa.gov	Tibetan Plateau	GAZ	GAZ:00011734	lake	ENVO	ENVO:00000022	Georeferencing and lake identification	GAC data for Aru Co	latitude;longitude		Aru Co
National Oceanic and Atmospheric Administrations comprehensive large array-data stewardship system Global Area Coverage level 1b data	www.class.ngdc.noaa.gov	Tibetan Plateau	GAZ	GAZ:00011735	lake	ENVO	ENVO:00000023	Georeferencing and lake identification	GAC data for Ayakkum Lake	latitude;longitude		Ayakkum Lake
National Oceanic and Atmospheric Administrations comprehensive large array-data stewardship system Global Area Coverage level 1b data	www.class.ngdc.noaa.gov	Tibetan Plateau	GAZ	GAZ:00011736	lake	ENVO	ENVO:00000024	Georeferencing and lake identification	GAC data for Bairab Co	latitude;longitude		Bairab Co
National Oceanic and Atmospheric Administrations comprehensive large array-data stewardship system Global Area Coverage level 1b data	www.class.ngdc.noaa.gov	Tibetan Plateau	GAZ	GAZ:00011737	lake	ENVO	ENVO:00000025	Georeferencing and lake identification	GAC data for Bamco	latitude;longitude		Bamco
National Oceanic and Atmospheric Administrations comprehensive large array-data stewardship system Global Area Coverage level 1b data	www.class.ngdc.noaa.gov	Tibetan Plateau	GAZ	GAZ:00011738	lake	ENVO	ENVO:00000026	Georeferencing and lake identification	GAC data for Bangdag Co	latitude;longitude		Bangdag Co
National Oceanic and Atmospheric Administrations comprehensive large array-data stewardship system Global Area Coverage level 1b data	www.class.ngdc.noaa.gov	Tibetan Plateau	GAZ	GAZ:00011739	lake	ENVO	ENVO:00000027	Georeferencing and lake identification	GAC data for Bangkog Co	latitude;longitude		Bangkog Co
National Oceanic and Atmospheric Administrations comprehensive large array-data stewardship system Global Area Coverage level 1b data	www.class.ngdc.noaa.gov	Tibetan Plateau	GAZ	GAZ:00011740	lake	ENVO	ENVO:00000028	Georeferencing and lake identification	GAC data for Bangong Co	latitude;longitude		Bangong Co
National Oceanic and Atmospheric Administrations comprehensive large array-data stewardship system Global Area Coverage level 1b data	www.class.ngdc.noaa.gov	Tibetan Plateau	GAZ	GAZ:00011741	lake	ENVO	ENVO:00000029	Georeferencing and lake identification	GAC data for Bong Co	latitude;longitude		Bong Co
National Oceanic and Atmospheric Administrations comprehensive large array-data stewardship system Global Area Coverage level 1b data	www.class.ngdc.noaa.gov	Tibetan Plateau	GAZ	GAZ:00011742	lake	ENVO	ENVO:00000030	Georeferencing and lake identification	GAC data for Burog Co	latitude;longitude		Burog Co
National Oceanic and Atmospheric Administrations comprehensive large array-data stewardship system Global Area Coverage level 1b data	www.class.ngdc.noaa.gov	Tibetan Plateau	GAZ	GAZ:00011743	lake	ENVO	ENVO:00000031	Georeferencing and lake identification	GAC data for Caka Salt Lake	latitude;longitude		Caka Salt Lake
National Oceanic and Atmospheric Administrations comprehensive large array-data stewardship system Global Area Coverage level 1b data	www.class.ngdc.noaa.gov	Tibetan Plateau	GAZ	GAZ:00011744	lake	ENVO	ENVO:00000032	Georeferencing and lake identification	GAC data for Cam Co	latitude;longitude		Cam Co
National Oceanic and Atmospheric Administrations comprehensive large array-data stewardship system Global Area Coverage level 1b data	www.class.ngdc.noaa.gov	Tibetan Plateau	GAZ	GAZ:00011745	lake	ENVO	ENVO:00000033	Georeferencing and lake identification	GAC data for Chabyer Co	latitude;longitude		Chabyer Co
National Oceanic and Atmospheric Administrations comprehensive large array-data stewardship system Global Area Coverage level 1b data	www.class.ngdc.noaa.gov	Tibetan Plateau	GAZ	GAZ:00011746	lake	ENVO	ENVO:00000034	Georeferencing and lake identification	GAC data for Chem Co	latitude;longitude		Chem Co
National Oceanic and Atmospheric Administrations comprehensive large array-data stewardship system Global Area Coverage level 1b data	www.class.ngdc.noaa.gov	Tibetan Plateau	GAZ	GAZ:00011747	lake	ENVO	ENVO:00000035	Georeferencing and lake identification	GAC data for Chibzhang Co	latitude;longitude		Chibzhang Co
National Oceanic and Atmospheric Administrations comprehensive large array-data stewardship system Global Area Coverage level 1b data	www.class.ngdc.noaa.gov	Tibetan Plateau	GAZ	GAZ:00011748	lake	ENVO	ENVO:00000036	Georeferencing and lake identification	GAC data for Co Ngoin1	latitude;longitude		Co Ngoin1
National Oceanic and Atmospheric Administrations comprehensive large array-data stewardship system Global Area Coverage level 1b data	www.class.ngdc.noaa.gov	Tibetan Plateau	GAZ	GAZ:00011749	lake	ENVO	ENVO:00000037	Georeferencing and lake identification	GAC data for Co Nyi	latitude;longitude		Co Nyi
National Oceanic and Atmospheric Administrations comprehensive large array-data stewardship system Global Area Coverage level 1b data	www.class.ngdc.noaa.gov	Tibetan Plateau	GAZ	GAZ:00011750	lake	ENVO	ENVO:00000038	Georeferencing and lake identification	GAC data for Cuona Lake	latitude;longitude		Cuona Lake
National Oceanic and Atmospheric Administrations comprehensive large array-data stewardship system Global Area Coverage level 1b data	www.class.ngdc.noaa.gov	Tibetan Plateau	GAZ	GAZ:00011751	lake	ENVO	ENVO:00000039	Georeferencing and lake identification	GAC data for Daggyai Co	latitude;longitude		Daggyai Co
National Oceanic and Atmospheric Administrations comprehensive large array-data stewardship system Global Area Coverage level 1b data	www.class.ngdc.noaa.gov	Tibetan Plateau	GAZ	GAZ:00011752	lake	ENVO	ENVO:00000040	Georeferencing and lake identification	GAC data for Dagze Co	latitude;longitude		Dagze Co
National Oceanic and Atmospheric Administrations comprehensive large array-data stewardship system Global Area Coverage level 1b data	www.class.ngdc.noaa.gov	Tibetan Plateau	GAZ	GAZ:00011753	lake	ENVO	ENVO:00000041	Georeferencing and lake identification	GAC data for Dawa Co	latitude;longitude		Dawa Co
National Oceanic and Atmospheric Administrations comprehensive large array-data stewardship system Global Area Coverage level 1b data	www.class.ngdc.noaa.gov	Tibetan Plateau	GAZ	GAZ:00011754	lake	ENVO	ENVO:00000042	Georeferencing and lake identification	GAC data for Dogai Coring	latitude;longitude		Dogai Coring
National Oceanic and Atmospheric Administrations comprehensive large array-data stewardship system Global Area Coverage level 1b data	www.class.ngdc.noaa.gov	Tibetan Plateau	GAZ	GAZ:00011755	lake	ENVO	ENVO:00000043	Georeferencing and lake identification	GAC data for Dogaicoring Qangco	latitude;longitude		Dogaicoring Qangco
National Oceanic and Atmospheric Administrations comprehensive large array-data stewardship system Global Area Coverage level 1b data	www.class.ngdc.noaa.gov	Tibetan Plateau	GAZ	GAZ:00011756	lake	ENVO	ENVO:00000044	Georeferencing and lake identification	GAC data for Dong Co	latitude;longitude		Dong Co
National Oceanic and Atmospheric Administrations comprehensive large array-data stewardship system Global Area Coverage level 1b data	www.class.ngdc.noaa.gov	Tibetan Plateau	GAZ	GAZ:00011757	lake	ENVO	ENVO:00000045	Georeferencing and lake identification	GAC data for Donggei Cuona Lake	latitude;longitude		Donggei Cuona Lake
National Oceanic and Atmospheric Administrations comprehensive large array-data stewardship system Global Area Coverage level 1b data	www.class.ngdc.noaa.gov	Tibetan Plateau	GAZ	GAZ:00011758	lake	ENVO	ENVO:00000046	Georeferencing and lake identification	GAC data for Dung Co	latitude;longitude		Dung Co
National Oceanic and Atmospheric Administrations comprehensive large array-data stewardship system Global Area Coverage level 1b data	www.class.ngdc.noaa.gov	Tibetan Plateau	GAZ	GAZ:00011759	lake	ENVO	ENVO:00000047	Georeferencing and lake identification	GAC data for Duoqing Co	latitude;longitude		Duoqing Co
National Oceanic and Atmospheric Administrations comprehensive large array-data stewardship system Global Area Coverage level 1b data	www.class.ngdc.noaa.gov	Tibetan Plateau	GAZ	GAZ:00011760	lake	ENVO	ENVO:00000048	Georeferencing and lake identification	GAC data for Gasi Kule Lake	latitude;longitude		Gasi Kule Lake
National Oceanic and Atmospheric Administrations comprehensive large array-data stewardship system Global Area Coverage level 1b data	www.class.ngdc.noaa.gov	Tibetan Plateau	GAZ	GAZ:00011761	lake	ENVO	ENVO:00000049	Georeferencing and lake identification	GAC data for Gomang Co	latitude;longitude		Gomang Co
National Oceanic and Atmospheric Administrations comprehensive large array-data stewardship system Global Area Coverage level 1b data	www.class.ngdc.noaa.gov	Tibetan Plateau	GAZ	GAZ:00011762	lake	ENVO	ENVO:00000050	Georeferencing and lake identification	GAC data for Goren Co	latitude;longitude		Goren Co
National Oceanic and Atmospheric Administrations comprehensive large array-data stewardship system Global Area Coverage level 1b data	www.class.ngdc.noaa.gov	Tibetan Plateau	GAZ	GAZ:00011763	lake	ENVO	ENVO:00000051	Georeferencing and lake identification	GAC data for Gozha Co	latitude;longitude		Gozha Co
National Oceanic and Atmospheric Administrations comprehensive large array-data stewardship system Global Area Coverage level 1b data	www.class.ngdc.noaa.gov	Tibetan Plateau	GAZ	GAZ:00011764	lake	ENVO	ENVO:00000052	Georeferencing and lake identification	GAC data for Gyaring Lake	latitude;longitude		Gyaring Lake
National Oceanic and Atmospheric Administrations comprehensive large array-data stewardship system Global Area Coverage level 1b data	www.class.ngdc.noaa.gov	Tibetan Plateau	GAZ	GAZ:00011765	lake	ENVO	ENVO:00000053	Georeferencing and lake identification	GAC data for Gyesar Co	latitude;longitude		Gyesar Co
National Oceanic and Atmospheric Administrations comprehensive large array-data stewardship system Global Area Coverage level 1b data	www.class.ngdc.noaa.gov	Tibetan Plateau	GAZ	GAZ:00011766	lake	ENVO	ENVO:00000054	Georeferencing and lake identification	GAC data for Har Lake	latitude;longitude		Har Lake
National Oceanic and Atmospheric Administrations comprehensive large array-data stewardship system Global Area Coverage level 1b data	www.class.ngdc.noaa.gov	Tibetan Plateau	GAZ	GAZ:00011767	lake	ENVO	ENVO:00000055	Georeferencing and lake identification	GAC data for Heishi North Lake	latitude;longitude		Heishi North Lake
National Oceanic and Atmospheric Administrations comprehensive large array-data stewardship system Global Area Coverage level 1b data	www.class.ngdc.noaa.gov	Tibetan Plateau	GAZ	GAZ:00011768	lake	ENVO	ENVO:00000056	Georeferencing and lake identification	GAC data for Hoh Xil Lake	latitude;longitude		Hoh Xil Lake
National Oceanic and Atmospheric Administrations comprehensive large array-data stewardship system Global Area Coverage level 1b data	www.class.ngdc.noaa.gov	Tibetan Plateau	GAZ	GAZ:00011769	lake	ENVO	ENVO:00000057	Georeferencing and lake identification	GAC data for Huolunuo er	latitude;longitude		Huolunuo er
National Oceanic and Atmospheric Administrations comprehensive large array-data stewardship system Global Area Coverage level 1b data	www.class.ngdc.noaa.gov	Tibetan Plateau	GAZ	GAZ:00011770	lake	ENVO	ENVO:00000058	Georeferencing and lake identification	GAC data for Jieze Caka	latitude;longitude		Jieze Caka
National Oceanic and Atmospheric Administrations comprehensive large array-data stewardship system Global Area Coverage level 1b data	www.class.ngdc.noaa.gov	Tibetan Plateau	GAZ	GAZ:00011771	lake	ENVO	ENVO:00000059	Georeferencing and lake identification	GAC data for Jingyu Lake	latitude;longitude		Jingyu Lake
National Oceanic and Atmospheric Administrations comprehensive large array-data stewardship system Global Area Coverage level 1b data	www.class.ngdc.noaa.gov	Tibetan Plateau	GAZ	GAZ:00011772	lake	ENVO	ENVO:00000060	Georeferencing and lake identification	GAC data for Karacul Lake	latitude;longitude		Karacul Lake
National Oceanic and Atmospheric Administrations comprehensive large array-data stewardship system Global Area Coverage level 1b data	www.class.ngdc.noaa.gov	Tibetan Plateau	GAZ	GAZ:00011773	lake	ENVO	ENVO:00000061	Georeferencing and lake identification	GAC data for Kusai Lake	latitude;longitude		Kusai Lake
National Oceanic and Atmospheric Administrations comprehensive large array-data stewardship system Global Area Coverage level 1b data	www.class.ngdc.noaa.gov	Tibetan Plateau	GAZ	GAZ:00011774	lake	ENVO	ENVO:00000062	Georeferencing and lake identification	GAC data for Kyebxang Co	latitude;longitude		Kyebxang Co
National Oceanic and Atmospheric Administrations comprehensive large array-data stewardship system Global Area Coverage level 1b data	www.class.ngdc.noaa.gov	Tibetan Plateau	GAZ	GAZ:00011775	lake	ENVO	ENVO:00000063	Georeferencing and lake identification	GAC data for Lagkor Co	latitude;longitude		Lagkor Co
National Oceanic and Atmospheric Administrations comprehensive large array-data stewardship system Global Area Coverage level 1b data	www.class.ngdc.noaa.gov	Tibetan Plateau	GAZ	GAZ:00011776	lake	ENVO	ENVO:00000064	Georeferencing and lake identification	GAC data for Langa Co	latitude;longitude		Langa Co
National Oceanic and Atmospheric Administrations comprehensive large array-data stewardship system Global Area Coverage level 1b data	www.class.ngdc.noaa.gov	Tibetan Plateau	GAZ	GAZ:00011777	lake	ENVO	ENVO:00000065	Georeferencing and lake identification	GAC data for Lexiewudan Co	latitude;longitude		Lexiewudan Co
National Oceanic and Atmospheric Administrations comprehensive large array-data stewardship system Global Area Coverage level 1b data	www.class.ngdc.noaa.gov	Tibetan Plateau	GAZ	GAZ:00011778	lake	ENVO	ENVO:00000066	Georeferencing and lake identification	GAC data for Lingguo Co	latitude;longitude		Lingguo Co
National Oceanic and Atmospheric Administrations comprehensive large array-data stewardship system Global Area Coverage level 1b data	www.class.ngdc.noaa.gov	Tibetan Plateau	GAZ	GAZ:00011779	lake	ENVO	ENVO:00000067	Georeferencing and lake identification	GAC data for Lumajiangdong Co	latitude;longitude		Lumajiangdong Co
National Oceanic and Atmospheric Administrations comprehensive large array-data stewardship system Global Area Coverage level 1b data	www.class.ngdc.noaa.gov	Tibetan Plateau	GAZ	GAZ:00011780	lake	ENVO	ENVO:00000068	Georeferencing and lake identification	GAC data for Lungmu Co	latitude;longitude		Lungmu Co
National Oceanic and Atmospheric Administrations comprehensive large array-data stewardship system Global Area Coverage level 1b data	www.class.ngdc.noaa.gov	Tibetan Plateau	GAZ	GAZ:00011781	lake	ENVO	ENVO:00000069	Georeferencing and lake identification	GAC data for Ma erxia Co	latitude;longitude		Ma erxia Co
National Oceanic and Atmospheric Administrations comprehensive large array-data stewardship system Global Area Coverage level 1b data	www.class.ngdc.noaa.gov	Tibetan Plateau	GAZ	GAZ:00011782	lake	ENVO	ENVO:00000070	Georeferencing and lake identification	GAC data for Mapam Yumco	latitude;longitude		Mapam Yumco
National Oceanic and Atmospheric Administrations comprehensive large array-data stewardship system Global Area Coverage level 1b data	www.class.ngdc.noaa.gov	Tibetan Plateau	GAZ	GAZ:00011783	lake	ENVO	ENVO:00000071	Georeferencing and lake identification	GAC data for Margai Caka	latitude;longitude		Margai Caka
National Oceanic and Atmospheric Administrations comprehensive large array-data stewardship system Global Area Coverage level 1b data	www.class.ngdc.noaa.gov	Tibetan Plateau	GAZ	GAZ:00011784	lake	ENVO	ENVO:00000072	Georeferencing and lake identification	GAC data for Margog Caka	latitude;longitude		Margog Caka
National Oceanic and Atmospheric Administrations comprehensive large array-data stewardship system Global Area Coverage level 1b data	www.class.ngdc.noaa.gov	Tibetan Plateau	GAZ	GAZ:00011785	lake	ENVO	ENVO:00000073	Georeferencing and lake identification	GAC data for Memar Co	latitude;longitude		Memar Co
National Oceanic and Atmospheric Administrations comprehensive large array-data stewardship system Global Area Coverage level 1b data	www.class.ngdc.noaa.gov	Tibetan Plateau	GAZ	GAZ:00011786	lake	ENVO	ENVO:00000074	Georeferencing and lake identification	GAC data for Mucuobingni Lake	latitude;longitude		Mucuobingni Lake
National Oceanic and Atmospheric Administrations comprehensive large array-data stewardship system Global Area Coverage level 1b data	www.class.ngdc.noaa.gov	Tibetan Plateau	GAZ	GAZ:00011787	lake	ENVO	ENVO:00000075	Georeferencing and lake identification	GAC data for Nam Co	latitude;longitude		Nam Co
National Oceanic and Atmospheric Administrations comprehensive large array-data stewardship system Global Area Coverage level 1b data	www.class.ngdc.noaa.gov	Tibetan Plateau	GAZ	GAZ:00011788	lake	ENVO	ENVO:00000076	Georeferencing and lake identification	GAC data for Neri Punco	latitude;longitude		Neri Punco
National Oceanic and Atmospheric Administrations comprehensive large array-data stewardship system Global Area Coverage level 1b data	www.class.ngdc.noaa.gov	Tibetan Plateau	GAZ	GAZ:00011789	lake	ENVO	ENVO:00000077	Georeferencing and lake identification	GAC data for Ngangla Ringco	latitude;longitude		Ngangla Ringco
National Oceanic and Atmospheric Administrations comprehensive large array-data stewardship system Global Area Coverage level 1b data	www.class.ngdc.noaa.gov	Tibetan Plateau	GAZ	GAZ:00011790	lake	ENVO	ENVO:00000078	Georeferencing and lake identification	GAC data for Ngangze Co	latitude;longitude		Ngangze Co
National Oceanic and Atmospheric Administrations comprehensive large array-data stewardship system Global Area Coverage level 1b data	www.class.ngdc.noaa.gov	Tibetan Plateau	GAZ	GAZ:00011791	lake	ENVO	ENVO:00000079	Georeferencing and lake identification	GAC data for Ngoring Lake	latitude;longitude		Ngoring Lake
National Oceanic and Atmospheric Administrations comprehensive large array-data stewardship system Global Area Coverage level 1b data	www.class.ngdc.noaa.gov	Tibetan Plateau	GAZ	GAZ:00011792	lake	ENVO	ENVO:00000080	Georeferencing and lake identification	GAC data for Orba Co	latitude;longitude		Orba Co
National Oceanic and Atmospheric Administrations comprehensive large array-data stewardship system Global Area Coverage level 1b data	www.class.ngdc.noaa.gov	Tibetan Plateau	GAZ	GAZ:00011793	lake	ENVO	ENVO:00000081	Georeferencing and lake identification	GAC data for Paiku Co	latitude;longitude		Paiku Co
National Oceanic and Atmospheric Administrations comprehensive large array-data stewardship system Global Area Coverage level 1b data	www.class.ngdc.noaa.gov	Tibetan Plateau	GAZ	GAZ:00011794	lake	ENVO	ENVO:00000082	Georeferencing and lake identification	GAC data for Palung Co	latitude;longitude		Palung Co
National Oceanic and Atmospheric Administrations comprehensive large array-data stewardship system Global Area Coverage level 1b data	www.class.ngdc.noaa.gov	Tibetan Plateau	GAZ	GAZ:00011795	lake	ENVO	ENVO:00000083	Georeferencing and lake identification	GAC data for Puma Yumco	latitude;longitude		Puma Yumco
National Oceanic and Atmospheric Administrations comprehensive large array-data stewardship system Global Area Coverage level 1b data	www.class.ngdc.noaa.gov	Tibetan Plateau	GAZ	GAZ:00011796	lake	ENVO	ENVO:00000084	Georeferencing and lake identification	GAC data for Pung Co	latitude;longitude		Pung Co
National Oceanic and Atmospheric Administrations comprehensive large array-data stewardship system Global Area Coverage level 1b data	www.class.ngdc.noaa.gov	Tibetan Plateau	GAZ	GAZ:00011797	lake	ENVO	ENVO:00000085	Georeferencing and lake identification	GAC data for Qiagui Co	latitude;longitude		Qiagui Co
National Oceanic and Atmospheric Administrations comprehensive large array-data stewardship system Global Area Coverage level 1b data	www.class.ngdc.noaa.gov	Tibetan Plateau	GAZ	GAZ:00011798	lake	ENVO	ENVO:00000086	Georeferencing and lake identification	GAC data for Qinghai Lake	latitude;longitude		Qinghai Lake
National Oceanic and Atmospheric Administrations comprehensive large array-data stewardship system Global Area Coverage level 1b data	www.class.ngdc.noaa.gov	Tibetan Plateau	GAZ	GAZ:00011799	lake	ENVO	ENVO:00000087	Georeferencing and lake identification	GAC data for Quemo Co	latitude;longitude		Quemo Co
National Oceanic and Atmospheric Administrations comprehensive large array-data stewardship system Global Area Coverage level 1b data	www.class.ngdc.noaa.gov	Tibetan Plateau	GAZ	GAZ:00011800	lake	ENVO	ENVO:00000088	Georeferencing and lake identification	GAC data for Ringco Kongma	latitude;longitude		Ringco Kongma
National Oceanic and Atmospheric Administrations comprehensive large array-data stewardship system Global Area Coverage level 1b data	www.class.ngdc.noaa.gov	Tibetan Plateau	GAZ	GAZ:00011801	lake	ENVO	ENVO:00000089	Georeferencing and lake identification	GAC data for Rinqin Xubco	latitude;longitude		Rinqin Xubco
National Oceanic and Atmospheric Administrations comprehensive large array-data stewardship system Global Area Coverage level 1b data	www.class.ngdc.noaa.gov	Tibetan Plateau	GAZ	GAZ:00011802	lake	ENVO	ENVO:00000090	Georeferencing and lake identification	GAC data for Rola Co	latitude;longitude		Rola Co
National Oceanic and Atmospheric Administrations comprehensive large array-data stewardship system Global Area Coverage level 1b data	www.class.ngdc.noaa.gov	Tibetan Plateau	GAZ	GAZ:00011803	lake	ENVO	ENVO:00000091	Georeferencing and lake identification	GAC data for Salt Water Lake	latitude;longitude		Salt Water Lake
National Oceanic and Atmospheric Administrations comprehensive large array-data stewardship system Global Area Coverage level 1b data	www.class.ngdc.noaa.gov	Tibetan Plateau	GAZ	GAZ:00011804	lake	ENVO	ENVO:00000092	Georeferencing and lake identification	GAC data for Selin Co	latitude;longitude		Selin Co
National Oceanic and Atmospheric Administrations comprehensive large array-data stewardship system Global Area Coverage level 1b data	www.class.ngdc.noaa.gov	Tibetan Plateau	GAZ	GAZ:00011805	lake	ENVO	ENVO:00000093	Georeferencing and lake identification	GAC data for Sengli Co	latitude;longitude		Sengli Co
National Oceanic and Atmospheric Administrations comprehensive large array-data stewardship system Global Area Coverage level 1b data	www.class.ngdc.noaa.gov	Tibetan Plateau	GAZ	GAZ:00011806	lake	ENVO	ENVO:00000094	Georeferencing and lake identification	GAC data for Sugan Lake	latitude;longitude		Sugan Lake
National Oceanic and Atmospheric Administrations comprehensive large array-data stewardship system Global Area Coverage level 1b data	www.class.ngdc.noaa.gov	Tibetan Plateau	GAZ	GAZ:00011807	lake	ENVO	ENVO:00000095	Georeferencing and lake identification	GAC data for Taiyang Lake	latitude;longitude		Taiyang Lake
National Oceanic and Atmospheric Administrations comprehensive large array-data stewardship system Global Area Coverage level 1b data	www.class.ngdc.noaa.gov	Tibetan Plateau	GAZ	GAZ:00011808	lake	ENVO	ENVO:00000096	Georeferencing and lake identification	GAC data for Tangra Yumco	latitude;longitude		Tangra Yumco
National Oceanic and Atmospheric Administrations comprehensive large array-data stewardship system Global Area Coverage level 1b data	www.class.ngdc.noaa.gov	Tibetan Plateau	GAZ	GAZ:00011809	lake	ENVO	ENVO:00000097	Georeferencing and lake identification	GAC data for Taro Co	latitude;longitude		Taro Co
National Oceanic and Atmospheric Administrations comprehensive large array-data stewardship system Global Area Coverage level 1b data	www.class.ngdc.noaa.gov	Tibetan Plateau	GAZ	GAZ:00011810	lake	ENVO	ENVO:00000098	Georeferencing and lake identification	GAC data for Tu Co	latitude;longitude		Tu Co
National Oceanic and Atmospheric Administrations comprehensive large array-data stewardship system Global Area Coverage level 1b data	www.class.ngdc.noaa.gov	Tibetan Plateau	GAZ	GAZ:00011811	lake	ENVO	ENVO:00000099	Georeferencing and lake identification	GAC data for Tuosu Lake	latitude;longitude		Tuosu Lake
National Oceanic and Atmospheric Administrations comprehensive large array-data stewardship system Global Area Coverage level 1b data	www.class.ngdc.noaa.gov	Tibetan Plateau	GAZ	GAZ:00011812	lake	ENVO	ENVO:00000100	Georeferencing and lake identification	GAC data for Urru Co	latitude;longitude		Urru Co
National Oceanic and Atmospheric Administrations comprehensive large array-data stewardship system Global Area Coverage level 1b data	www.class.ngdc.noaa.gov	Tibetan Plateau	GAZ	GAZ:00011813	lake	ENVO	ENVO:00000101	Georeferencing and lake identification	GAC data for Wanquan Lake	latitude;longitude		Wanquan Lake
National Oceanic and Atmospheric Administrations comprehensive large array-data stewardship system Global Area Coverage level 1b data	www.class.ngdc.noaa.gov	Tibetan Plateau	GAZ	GAZ:00011814	lake	ENVO	ENVO:00000102	Georeferencing and lake identification	GAC data for Wulanwula Lake	latitude;longitude		Wulanwula Lake
National Oceanic and Atmospheric Administrations comprehensive large array-data stewardship system Global Area Coverage level 1b data	www.class.ngdc.noaa.gov	Tibetan Plateau	GAZ	GAZ:00011815	lake	ENVO	ENVO:00000103	Georeferencing and lake identification	GAC data for Xiangyang Lake	latitude;longitude		Xiangyang Lake
National Oceanic and Atmospheric Administrations comprehensive large array-data stewardship system Global Area Coverage level 1b data	www.class.ngdc.noaa.gov	Tibetan Plateau	GAZ	GAZ:00011816	lake	ENVO	ENVO:00000104	Georeferencing and lake identification	GAC data for Xiaochaidan Lake	latitude;longitude		Xiaochaidan Lake
National Oceanic and Atmospheric Administrations comprehensive large array-data stewardship system Global Area Coverage level 1b data	www.class.ngdc.noaa.gov	Tibetan Plateau	GAZ	GAZ:00011817	lake	ENVO	ENVO:00000105	Georeferencing and lake identification	GAC data for Xijir Ulan Lake	latitude;longitude		Xijir Ulan Lake
National Oceanic and Atmospheric Administrations comprehensive large array-data stewardship system Global Area Coverage level 1b data	www.class.ngdc.noaa.gov	Tibetan Plateau	GAZ	GAZ:00011818	lake	ENVO	ENVO:00000106	Georeferencing and lake identification	GAC data for Xuru Co	latitude;longitude		Xuru Co
National Oceanic and Atmospheric Administrations comprehensive large array-data stewardship system Global Area Coverage level 1b data	www.class.ngdc.noaa.gov	Tibetan Plateau	GAZ	GAZ:00011819	lake	ENVO	ENVO:00000107	Georeferencing and lake identification	GAC data for Yaggain Co1	latitude;longitude		Yaggain Co1
National Oceanic and Atmospheric Administrations comprehensive large array-data stewardship system Global Area Coverage level 1b data	www.class.ngdc.noaa.gov	Tibetan Plateau	GAZ	GAZ:00011820	lake	ENVO	ENVO:00000108	Georeferencing and lake identification	GAC data for Yamzho Yumco	latitude;longitude		Yamzho Yumco
National Oceanic and Atmospheric Administrations comprehensive large array-data stewardship system Global Area Coverage level 1b data	www.class.ngdc.noaa.gov	Tibetan Plateau	GAZ	GAZ:00011821	lake	ENVO	ENVO:00000109	Georeferencing and lake identification	GAC data for Yanghu Lake	latitude;longitude		Yanghu Lake
National Oceanic and Atmospheric Administrations comprehensive large array-data stewardship system Global Area Coverage level 1b data	www.class.ngdc.noaa.gov	Tibetan Plateau	GAZ	GAZ:00011822	lake	ENVO	ENVO:00000110	Georeferencing and lake identification	GAC data for Yelusu Lake	latitude;longitude		Yelusu Lake
National Oceanic and Atmospheric Administrations comprehensive large array-data stewardship system Global Area Coverage level 1b data	www.class.ngdc.noaa.gov	Tibetan Plateau	GAZ	GAZ:00011823	lake	ENVO	ENVO:00000111	Georeferencing and lake identification	GAC data for Yibug Caka	latitude;longitude		Yibug Caka
National Oceanic and Atmospheric Administrations comprehensive large array-data stewardship system Global Area Coverage level 1b data	www.class.ngdc.noaa.gov	Tibetan Plateau	GAZ	GAZ:00011824	lake	ENVO	ENVO:00000112	Georeferencing and lake identification	GAC data for Yinma Lake	latitude;longitude		Yinma Lake
National Oceanic and Atmospheric Administrations comprehensive large array-data stewardship system Global Area Coverage level 1b data	www.class.ngdc.noaa.gov	Tibetan Plateau	GAZ	GAZ:00011825	lake	ENVO	ENVO:00000113	Georeferencing and lake identification	GAC data for Yuye Lake	latitude;longitude		Yuye Lake
National Oceanic and Atmospheric Administrations comprehensive large array-data stewardship system Global Area Coverage level 1b data	www.class.ngdc.noaa.gov	Tibetan Plateau	GAZ	GAZ:00011826	lake	ENVO	ENVO:00000114	Georeferencing and lake identification	GAC data for Zhaoyang Lake	latitude;longitude		Zhaoyang Lake
National Oceanic and Atmospheric Administrations comprehensive large array-data stewardship system Global Area Coverage level 1b data	www.class.ngdc.noaa.gov	Tibetan Plateau	GAZ	GAZ:00011827	lake	ENVO	ENVO:00000115	Georeferencing and lake identification	GAC data for Zhari Namco	latitude;longitude		Zhari Namco
National Oceanic and Atmospheric Administrations comprehensive large array-data stewardship system Global Area Coverage level 1b data	www.class.ngdc.noaa.gov	Tibetan Plateau	GAZ	GAZ:00011828	lake	ENVO	ENVO:00000116	Georeferencing and lake identification	GAC data for Zige Tangco	latitude;longitude		Zige Tangco
