# Supplementary material for: A long-term dataset of lake surface water temperature over the Tibetan Plateau derived from AVHRR 1981–2015
Source: Sci Data. 2019 May 2;6:48. doi: 10.1038/s41597-019-0040-7 (PMC6497724; doi:10.1038/s41597-019-0040-7)
Supplement: Supplementary file 1 — Download metadata file [file 41597_2019_40_MOESM1_ESM.zip › i_Investigation.txt]

# Investigation File generated for Scientific Data with Investigation File Authoring Tool version 0.1.0 on 21/03/2019 - This metadata file is CC0
ONTOLOGY SOURCE REFERENCE
Term Source Name	GAZ	ERO	OBI	EFO	ECG	IDO	ENVO
Term Source File	http://data.bioontology.org/ontologies/GAZ	http://data.bioontology.org/ontologies/ERO	http://data.bioontology.org/ontologies/OBI	http://data.bioontology.org/ontologies/EFO	http://data.bioontology.org/ontologies/ECG	http://data.bioontology.org/ontologies/IDO	http://data.bioontology.org/ontologies/ENVO
Term Source Version	$Revision: 1.512 $	2013-08-02	2014-08-18	2.105	1	2017-11-03	
Term Source Description	Gazetteer	Eagle-I Research Resource Ontology	Ontology for Biomedical Investigations	Experimental Factor Ontology	Electrocardiography Ontology	Infectious Disease Ontology	Environment Ontology
INVESTIGATION
Investigation Identifier
Investigation Title
Investigation Description
Investigation Submission Date
Investigation Public Release Date
INVESTIGATION PUBLICATIONS
Investigation PubMed ID
Investigation Publication DOI
Investigation Publication Author List
Investigation Publication Title
Investigation Publication Status
Investigation Publication Status Term Accession Number
Investigation Publication Status Term Source REF
INVESTIGATION CONTACTS
Investigation Person Last Name
Investigation Person Mid Initials
Investigation Person First Name
Investigation Person Address
Investigation Person Phone
Investigation Person Fax
Investigation Person Email
Investigation Person Affiliation
Investigation Person Roles
Investigation Person Roles Term Accession Number
Investigation Person Roles Term Source REF
STUDY
Study Identifier	10.1038/s41597-019-0040-7
Study Title	A long-term dataset of lake surface water temperature over the Tibetan Plateau derived from AVHRR 1981–2015
Study Submission Date	10/05/2018
Study Public Release Date	02/05/2019
Study Description	https://www.nature.com/articles/s41597-019-0040-7
Study File Name	s_Wan233C_study.txt
Comment[Subject Keywords]	""
Comment[Manuscript Licence]	CC BY-4.0
Comment[Experimental Metadata Licence]	CC0
Comment[Supplementary Information File Name]
Comment[Supplementary Information File Type]
Comment[Supplementary Information File URL]
Comment[Data Repository]	figshare
Comment[Data Record Accession]	doi:10.6084/m9.figshare.6221180.v6
Comment[Data Record URI]	https://doi.org/10.6084/m9.figshare.6221180.v6
STUDY DESIGN DESCRIPTORS
Study Design Type	data collection and processing objective	statistical analysis and modeling objective	time series design
Study Design Type Term Accession Number	ERO:0100087	ERO:0100035	OBI:0500020
Study Design Type Term Source REF	ERO	ERO	OBI
STUDY PUBLICATIONS
Study PubMed ID	""
Study Publication DOI	doi:10.1038/sdata.2016.39
Study Publication Author List	""
Study Publication Title	""
Study Publication Status	published
Study Publication Status Term Accession Number	
Study Publication Status Term Source REF	
STUDY FACTORS
Study Factor Name	location of lake geometric centre	perimeter	lake	year	sampling frequency
Study Factor Type	geographic location	size	geographic location	temporal_interval	temporal_interval
Study Factor Type Term Accession Number	GAZ:00000448	http://www.ebi.ac.uk/efo/EFO_0001695	GAZ:00000448	http://www.ifomis.org/bfo/1.1/span#TemporalInterval	http://www.ifomis.org/bfo/1.1/span#TemporalInterval
Study Factor Type Term Source REF	OBI	EFO	OBI	ECG	IDO
STUDY ASSAYS
Study Assay Measurement Type	temperature of water
Study Assay Measurement Type Term Accession Number	ENVO:09200014
Study Assay Measurement Type Term Source REF	ENVO
Study Assay Technology Type	satellite imaging
Study Assay Technology Type Term Accession Number	""
Study Assay Technology Type Term Source REF	""
Study Assay Technology Platform	""
Study Assay File Name	a_Wan233C_assay.txt
STUDY PROTOCOLS
Study Protocol Name	Georeferencing and lake identification	Computation of LSWT	Spatial average and temporal binning
Study Protocol Type	selection	data transformation	data transformation
Study Protocol Type Term Accession Number	OBI:0001928	OBI:0200000	OBI:0200000
Study Protocol Type Term Source REF	OBI	ERO	ERO
Study Protocol Description			
Study Protocol URI	""	""	""
Study Protocol Version			
Study Protocol Parameters Name	""	""	""
Study Protocol Parameters Name Term Accession Number	""	""	""
Study Protocol Parameters Name Term Source REF	""	""	""
Study Protocol Components Name	""	""	""
Study Protocol Components Type	""	""	""
Study Protocol Components Type Term Accession Number	""	""	""
Study Protocol Components Type Term Source REF	""	""	""
STUDY CONTACTS
Study Person Last Name	Liu	Wan	Xie	Li	Zhu	Zhang	Wen	Hong
Study Person First Name	Baojian	Wei	Hongjie	Huan	Siyu	Guoqing	Lijuan	Yang
Study Person Mid Initials
Study Person Email	""	w.wan@pku.edu.cn	""	""	""	""	""	yanghong588@pku.edu.cn
Study Person Phone
Study Person Fax
Study Person Address
Study Person Affiliation	School of Earth and Space Sciences, Peking University, Beijing, 100871, China	School of Earth and Space Sciences, Peking University, Beijing, 100871, China	Department of Geological Sciences, University of Texas at San Antonio, San Antonio, Texas, 78249, USA	School of Earth and Space Sciences, Peking University, Beijing, 100871, China	Department of Hydraulic Engineering, Tsinghua University, Beijing, 100084, China	Institute of Tibetan Plateau Research, Chinese Academy of Science, Beijing, 100101, China	Northwest Institute of Eco-Environment and Resources, Chinese Academy of Sciences, Lanzhou, 730000, China	School of Earth and Space Sciences, Peking University, Beijing, 100871, China
Study Person Roles
Study Person Roles Term Accession Number
Study Person Roles Term Source REF
Comment[Study Person ORCID]	""	""	""	""	""	""	""	""
Comment[Funder]
Comment[FundRef ID]
Comment[Funder Term Source REF]
Comment[Grant Identifier]
